# Supplementary material for: Genome-Wide Identification of Key Components of RNA Silencing in Two Phaseolus vulgaris Genotypes of Contrasting Origin and Their Expression Analyses in Response to Fungal Infection
Source: Genes (Basel). 2021 Dec 27;13(1):64. doi: 10.3390/genes13010064 (PMC8774654; doi:10.3390/genes13010064)
Supplement: Supplementary file 1 [file genes-13-00064-s001.zip]

Archive with 3 entries (3 files):
- Figure S1.pdf
- Figure S1.pptx
- Table S1.pdf
